# Supplementary material for: UBE2J1 knockdown promotes cell apoptosis in endometrial cancer via regulating PI3K/AKT and MDM2/p53 signaling
Source: Open Med (Wars). 2023 Feb 24;18(1):20220567. doi: 10.1515/med-2022-0567 (PMC9961967; doi:10.1515/med-2022-0567)
Supplement: Supplementary Table [file med-2022-0567-sm.xlsx]

## Sheet: fig1
1A	sh-NC	sh-UBE2J1			sh-NC	sh-UBE2J1
Mean	1	0.24			1	0.28
SD	0.12	0.03			0.11	0.04
95%CI	0.70386	0.174276		95%CI	0.723378	0.180634
P=0.000	1.30281	0.305724		P=0.000	1.27662	0.379366
1C	sh-NC	sh-UBE2J1			sh-NC	sh-UBE2J1
Mean	15	38			18	32
SD	1.7	3.8			1.2	4.5
95%CI	10.7691	28.564		95%CI	15.0164	20.8127
P=0.001	19.2309	47.4427		P=0.006	20.9836	43.1873
1D	sh-NC	sh-UBE2J1		1E	sh-NC	sh-UBE2J1
Mean	13.0691	23.28		Mean	12.661	23.6927
SD	1.4803	2.72193		SD	1.07304	2.31047
95%CI	9.38961	16.5144		95%CI	9.99965	15.3203
P=0.005	16.7437	30.0456		P=0.002	17.9596	29.427
1F	sh-NC	sh-UBE2J1			sh-NC	sh-UBE2J1			sh-NC	sh-UBE2J1			sh-NC	sh-UBE2J1
Mean	1	3.25		Mean	1	0.56		Mean	1	2.57		Mean	1	0.53
SD	0.11	0.27		SD	0.15	0.07		SD	0.12	0.27		SD	0.14	0.06
95%CI	0.731299	2.582		95%CI	0.627379	0.38611		95%CI	0.698814	1.89928		95%CI	0.647813	0.374866
P=0.000	1.2687	3.92466		P=0.010	1.37262	0.73389		P=0.001	1.30119	3.24072		P=0.006	1.35219	0.685134
3A	sh-NC	sh-UBE2J1			sh-NC	sh-UBE2J1			sh-NC	sh-UBE2J1			sh-NC	sh-UBE2J1
Mean	1	0.22		Mean	1	0.29		Mean	1	0.3		Mean	1	0.35
SD	0.08	0.02		SD	0.06	0.03		SD	0.07	0.03		SD	0.09	0.04
95%CI	0.805983	0.171622		95%CI	0.857776	0.217442		95%CI	0.820866	0.220775		95%CI	0.777928	0.252938
P=0.000	1.19402	0.275045		P=0.000	1.14889	0.369225		P=0.000	1.17913	0.372558		P=0.000	1.22874	0.453729
4D	sh-NC	sh-UBE2J1			sh-NC	sh-UBE2J1			sh-NC	sh-UBE2J1			sh-NC	sh-UBE2J1
Mean	1	0.32		Mean	1	0.37		Mean	1	0.25		Mean	1	0.3
SD	0.13	0.04		SD	0.12	0.03		SD	0.09	0.03		SD	0.08	0.02
95%CI	0.6714	0.2117		95%CI	0.7071	0.2955		95%CI	0.7792	0.1708		95%CI	0.8028	0.257
P=0.001	1.3286	0.4283		P=0.000	1.2929	0.4445		P=0.000	1.2208	0.3226		P=0.000	1.1972	0.343
5A	Empty	MDM2
Mean	1	2.3
SD	0.15	0.3
95%CI	0.6205	1.5519
P=0.003	1.3729	3.0481
5C	sh-NC	sh-UBE2J1			sh-UBE2J1	sh-UBE2J1+MDM2
Mean	12	45			45	22
SD	1.5	4.8			4.8	3.5
95%CI	8.2752	33.0816		95%CI	33.0816	13.2995
P=0.000	15.7248	56.9184		P=0.003	56.9184	30.7005
5E	sh-NC	sh-UBE2J1			sh-UBE2J1	sh-UBE2J1+MDM2
Mean	13.6383	23.7263			23.7263	17.81
SD	1.21803	2.40271			2.40271	2.3
95%CI	10.6055	17.7529		95%CI	17.7529	12.0864
P=0.003	16.6679	29.6938		P=0.037	29.6938	23.5269
5F	sh-NC	sh-UBE2J1			sh-UBE2J1	sh-UBE2J1+MDM2
Mean	1	0.15			0.15	0.29
SD	0.11	0.04			0.04	0.03
95%CI	0.7234	0.0604		95%CI	0.0604331	0.215476
P=0.000	1.2766	0.2396		P=0.008	0.239567	0.364524
5F	sh-NC	sh-UBE2J1			sh-UBE2J1	sh-UBE2J1+MDM2
Mean	1	3		Mean	3	2
SD	0.12	0.38		SD	0.38	0.26
95%CI	0.704892	2.05324		95%CI	2.05324	1.34825
P=0.001	1.30177	3.94009		P=0.020	3.94009	2.64509
5F	sh-NC	sh-UBE2J1			sh-UBE2J1	sh-UBE2J1+MDM2
Mean	1	3.5		Mean	3.5	2.8
SD	0.12	0.38		SD	0.38	0.26
95%CI	0.70386	2.55211		95%CI	2.55211	2.15556
P=0.000	1.30281	4.44789		P=0.058	4.44789	3.44444
6B	sh-NC-Ishikawa	sh-UBE2J1-Ishikawa			sh-NC-Ishikawa	sh-UBE2J1-Ishikawa
Mean	1	2.96		Mean	1	0.33
SD	0.07	0.25		SD	0.05	0.03
95%CI	0.837104	2.33497		95%CI	0.868552	0.264276
P=0.000	1.1629	3.57836		P=0.000	1.13145	0.395724
7A	sh-NC-Ishikawa	sh-UBE2J1-Ishikawa			sh-NC-Ishikawa	sh-UBE2J1-Ishikawa
Mean	1	0.3		Mean	1	0.36
SD	0.09	0.02		SD	0.06	0.04
95%CI	0.787755	0.244955		95%CI	0.844866	0.256271
P=0.000	1.21224	0.348378		P=0.000	1.15513	0.457062
7B	sh-NC-Ishikawa	sh-UBE2J1-Ishikawa
Mean	1	0.3
SD	0.04	0.02
95%CI	0.900634	0.250317
P=0.000	1.09937	0.349683
7C	sh-NC-Ishikawa	sh-UBE2J1-Ishikawa			sh-NC-Ishikawa	sh-UBE2J1-Ishikawa
Mean	1	0.35		Mean	1	2.68
SD	0.07	0.04		SD	0.08	0.22
95%CI	0.822187	0.260433		95%CI	0.802828	2.12715
P=0.000	1.17115	0.439567		P=0.000	1.19717	3.22618
